# Supplementary material for: Propensity Matched Outcomes of Minimally Invasive Mitral Surgery: Does a Heart-Team Approach Eliminate Female Gender as an Independent Risk Factor?
Source: J Pers Med. 2023 Jun 3;13(6):949. doi: 10.3390/jpm13060949 (PMC10305141; doi:10.3390/jpm13060949)
Supplement: Supplementary file 1 [file jpm-13-00949-s001.zip]

Archive with 1 entries (1 files):
- jpm-2342746-Supplementary Materials.pdf
